# Supplementary material for: The long-noncoding RNA SOCS2-AS1 suppresses endometrial cancer progression by regulating AURKA degradation
Source: Cell Death Dis. 2021 Apr 6;12(4):351. doi: 10.1038/s41419-021-03595-x (PMC8024384; doi:10.1038/s41419-021-03595-x)
Supplement: Supplementary file 2 — supplementary table 1 [file 41419_2021_3595_MOESM2_ESM.xlsx]

## Sheet: 工作表1
Supplementary table 1 Human primers used for qPCR analysis
Gene	Forward primers (5'-3')	Reverse primers (5'-3')
SOCS2-AS1	CCCAGGATTTGATGGAAATG	TGTGGGATTCAAGCACTCAG
SOCS2	TTAAAAGAGGCACCAGAAGGAAC	AGTCGATCAGATGAACCACACT
AURKA	GAGGTCCAAAACGTGTTCTCG	ACAGGATGAGGTACACTGGTTG
CDC25C	ATGACAATGGAAACTTGGTGGAC	GGAGCGATATAGGCCACTTCTG
BUB1	ACAATCAACGGAGAAAGCATGA	CTCCACCACCTGATGCAACT
ORC1	ACCGAGATTCACATCCAGATTGG	CGAGCACGTTTCTTAGGAGGA
CCNA2	CGCTGGCGGTACTGAAGTC	GAGGAACGGTGACATGCTCAT
CDC25A	GTGAAGGCGCTATTTGGCG	TGGTTGCTCATAATCACTGCC
CDC7	GAGGCGTCTTTGGGGATTCAG	GGTCCTACTTGTAACTGTGCTG
MCM3	GCGCAGGAAAAACGAGAAGAG	AATGGAGGCCACAAAATCCTTT
PTTG1	ACCCGTGTGGTTGCTAAGG	ACGTGGTGTTGAAACTTGAGAT
CHEK1	ATATGAAGCGTGCCGTAGACT	TGCCTATGTCTGGCTCTATTCTG
E2F1	CATCCCAGGAGGTCACTTCTG	GACAACAGCGGTTCTTGCTC
CDC45	TTCGTGTCCGATTTCCGCAAA	TGGAACCAGCGTATATTGCAC
WEE1	AACAAGGATCTCCAGTCCACA	GGGCAAGCGCAAAAATATCTG
CDKN2C	GGGGACCTAGAGCAACTTACT	CAGCGCAGTCCTTCCAAAT
E2F2	CGTCCCTGAGTTCCCAACC	GCGAAGTGTCATACCGAGTCTT
MLH1	CTCTTCATCAACCATCGTCTGG	GCAAATAGGCTGCATACACTGTT
POLE2	ATTTACTCCTCCGGTGATAGGTT	GCATCTCCGATTTTGGTTGTACT
POLE	TTCCTCAGTTTCGGCACTCAA	CTCAAAACCAAACCGCAAATCC
POLD1	AGCAGGTCAAGGTCGTATCC	AGCGTGGTGTAACACAGGTTG
BRCA1	GAAACCGTGCCAAAAGACTTC	CCAAGGTTAGAGAGTTGGACAC
MSH6	CCAAGGCGAAGAACCTCAAC	ACCAGGGGTAACCCTCCATC
POLD3	GAGTTCGTCACGGACCAAAAC	GCCAGACACCAAGTAGGTAAC
MCM2	FCCGTGACCTTCCACCATTTGA	GGTAGTCCCTTTCCATGCCAT
MSH2	AGGCATCCAAGGAGAATGATTG	GGAATCCACATACCCAACTCCAA
PCNA	CCTGCTGGGATATTAGCTCCA	CAGCGGTAGGTGTCGAAGC
POLA1	ACGCCAGGATGATGACTGGA	GTCACTGCGAGCTTCTTTACAT
MCM5	ATGTCGGGATTCGACGATCCT	CCAGGTTGTAATGCCGCTTG
POLA2	GAAGCGAGCTATCTCTACCCC	CCACTTCTCCTCGGTTACTTCG
MCM7	ACTCTCAGAAACCTACCTGGAAG	CAGCTTTTCGTAGAAATCCTCCT
